# Supplementary material for: Nurses Response to the Physical and Psycho-Social Care Needs of Patients with COVID-19: A Mixed-Methods Study
Source: Healthcare (Basel). 2024 Jan 3;12(1):114. doi: 10.3390/healthcare12010114 (PMC10778578; doi:10.3390/healthcare12010114)
Supplement: Supplementary file 1 [file healthcare-12-00114-s001.zip]

Archive with 1 entries (1 files):
- healthcare-2741324-supplementary.pdf
